# Supplementary material for: Characteristics and outcomes of elderly patients with diffuse gliomas: a multi-institutional cohort study by Kansai Molecular Diagnosis Network for CNS Tumors
Source: J Neurooncol. 2018 Aug 3;140(2):329–39. doi: 10.1007/s11060-018-2957-7 (PMC6244782; doi:10.1007/s11060-018-2957-7)
Supplement: Supplementary file 1 — Supplementary material 1 (XLSX 67 KB) [file 11060_2018_2957_MOESM1_ESM.xlsx]

## Sheet: Table. S1
Online Resourse 1 Clinical and molecular characteristics of the cohort
Pub ID	Admission (year)	Age	Gender	WHO grade	KPS	Location	EOR	Adjuvant treatment	MGMT	IDH1/2	TERT	1p/19q	TP53	WHO 2016	PFS (month)	PFS censor (censor 1; rec or dead 0)	OS (month)	OS censor (censor 1; dead 0)
KNBTG-4	2007	74	F	IV	80	Rt Parietal	PR	RT+TMZ	unmethylated	wild-type	wild-type	no loss	wild	GB, IDH-wildtype	1.8	0	12.9667	0
KNBTG-6	2008	76	M	IV	90	Cerebellar vermis	GTR	RT+TMZ	unmethylated	wild-type	wild-type	no loss	wild	GB, IDH-wildtype	8.2	0	16.2333	0
KNBTG-8	2008	74	F	IV	90	Lt Occipital	STR	RT+TMZ	unmethylated	wild-type	mutated	no loss	wild	GB, IDH-wildtype	1.7	0	20.7333	0
KNBTG-11	2009	78	M	IV	80	Lt Temporal	GTR	RT+TMZ	unmethylated	wild-type	wild-type	no loss	mutated	GB, IDH-wildtype	5.2	0	7.1	0
KNBTG-16	2010	74	M	IV	90	Rt Frontal	GTR	RT+TMZ	methylated	wild-type	wild-type	no loss	mutated	GB, IDH-wildtype	11.2	0	19.1	0
KNBTG-17	2010	75	M	IV	80	Lt Occipital	Biopsy	RT	methylated	wild-type	mutated	no loss	wild	GB, IDH-wildtype	2	0	2.03333	0
KNBTG-20	2010	75	M	IV	90	Rt Temporal	GTR	RT+TMZ	unmethylated	wild-type	wild-type	no loss	wild	GB, IDH-wildtype	5.3	0	17.9667	0
KNBTG-21	2011	75	M	II	90	Lt Lateral ventricle	GTR	None	unmethylated	wild-type	mutated	no loss	wild	DA, IDH-wildtype	12.6	0	23.7667	0
KNBTG-22	2011	83	F	IV	90	Rt Occpital	GTR	None	methylated	wild-type	mutated	no loss	wild	GB, IDH-wildtype	2.5	0	20.1333	0
KNBTG-31	2011	82	F	II	80	Rt Occipital	GTR	None	methylated	mutated	mutated	codeletion	wild	OL, IDH-mutant and 1p/19q-codeleted	12.3	0	12.3	0
KNBTG-34	2012	74	F	IV	90	Rt Temporal	PR	RT+TMZ	methylated	wild-type	mutated	no loss	wild	GB, IDH-wildtype	12	0	14.5667	0
KNBTG-35	2012	80	M	IV	80	Rt Frontal	PR	RT+TMZ	unmethylated	wild-type	mutated	no loss	wild	GB, IDH-wildtype	3.5	0	7.63333	0
KNBTG-39	2012	77	M	III	90	Rt Frontal	Biopsy	RT+TMZ	unmethylated	wild-type	mutated	no loss	wild	AA, IDH-wildtype	16	1	16.0333	1
KNBTG-48	2013	72	F	IV	80	Rt Parietal	PR	RT+TMZ	methylated	wild-type	wild-type	no loss	mutated	GB, IDH-wildtype	8.1	0	8.13333	1
KNBTG-52	2013	80	M	III	70	Lt Thalamus-Frontal	Biopsy	RT+TMZ	unmethylated	wild-type	mutated	no loss	wild	AA, IDH-wildtype	3.5	0	11.8	0
KNBTG-65	2012	76	F	IV	90	Rt Frontal	Biopsy	RT+TMZ	methylated	wild-type	wild-type	19q loss	wild	GB, IDH-wildtype	18.6	0	38.6667	0
KNBTG-68	2012	70	F	IV	80	Lt Parietal	Biopsy	RT+TMZ	methylated	wild-type	mutated	no loss	wild	GB, IDH-wildtype	3.7	0	10	0
KNBTG-71	2013	71	F	III	80	Rt Frontal	STR	RT+TMZ	methylated	mutated	mutated	codeletion	mutated	AO, IDH-mutant and 1p/19q-codeleted	32.1	0	36.8333	1
KNBTG-72	2013	82	F	IV	80	Rt Temporal	PR	TMZ	methylated	wild-type	mutated	no loss	mutated	GB, IDH-wildtype	2.6	0	5.9	0
KNBTG-73	2013	76	M	III	90	Rt Frontal	GTR	RT+TMZ	methylated	mutated	wild-type	codeletion	wild	AO, IDH-mutant and 1p/19q-codeleted	15.8	0	29.7333	0
KNBTG-75	2013	84	F	IV	50	Lt Frontal	Biopsy	TMZ	methylated	wild-type	mutated	no loss	wild	GB, IDH-wildtype	12.9	0	12.9333	0
KNBTG-77	2013	77	F	IV	80	Lt Frontal	PR	TMZ	methylated	wild-type	mutated	no loss	wild	GB, IDH-wildtype	14.5	0	4.36667	0
KNBTG-78	2013	80	M	IV	40	Rt Temporal	Biopsy	TMZ	unmethylated	wild-type	mutated	no loss	mutated	GB, IDH-wildtype	1.1	0	2.43333	0
KNBTG-80	2014	74	F	IV	100	Rt Frontal	GTR	RT+TMZ	unmethylated	wild-type	wild-type	19q loss	wild	GB, IDH-wildtype	11.6	0	18.6667	0
KNBTG-86	2013	74	M	IV	80	Lt Occipital-Parietal	GTR	RT+TMZ	unmethylated	wild-type	mutated	no loss	mutated	GB, IDH-wildtype	8.6	0	13.5	1
KNBTG-87	2013	77	M	IV	70	Rt Temporal-Occipital	GTR	RT+TMZ	unmethylated	wild-type	mutated	no loss	wild	GB, IDH-wildtype	1.2	0	10.0667	0
KNBTG-90	2009	72	M	IV	50	Bil Frontal	PR	RT+TMZ	unmethylated	wild-type	mutated	no loss	wild	GB, IDH-wildtype	2.9	1	2.86667	1
KNBTG-100	2009	71	M	IV	70	Rt Temporal	PR	RT+TMZ	unmethylated	wild-type	mutated	no loss	wild	GB, IDH-wildtype	7.9	0	8.46667	0
KNBTG-101	2009	71	M	IV	60	Lt Temporal	PR	RT+TMZ	unmethylated	wild-type	wild-type	no loss	wild	GB, IDH-wildtype	12.3	0	17.3333	0
KNBTG-103	2007	71	F	IV	60	Rt Frontal	GTR	RT+TMZ	methylated	wild-type	mutated	no loss	mutated	GB, IDH-wildtype	9.5	0	13.7	0
KNBTG-106	2008	74	M	IV	60	Bil Frontal	PR	RT+TMZ	unmethylated	wild-type	wild-type	no loss	mutated	GB, IDH-wildtype	3.3	0	7.33333	0
KNBTG-110	2007	75	M	IV	50	Lt Frontal	STR	RT+TMZ	methylated	wild-type	wild-type	19q loss	wild	GB, IDH-wildtype	8.5	0	8.53333	1
KNBTG-116	2010	74	M	IV	60	Cerebellum	STR	RT+TMZ	unmethylated	wild-type	wild-type	no loss	mutated	GB, IDH-wildtype	8.8	0	12.3667	0
KNBTG-121	2012	85	F	III	80	Rt Temporal	Biopsy	TMZ	unmethylated	wild-type	mutated	19q loss	wild	AO, NOS (lacking IDH-mutation and 1p/19q-codeletion)	1.7	1	1.66667	1
KNBTG-123	2012	77	M	IV	90	Rt Frontal	Biopsy	RT+TMZ	methylated	wild-type	wild-type	no loss	mutated	GB, IDH-wildtype	8.9	0	8.86667	1
KNBTG-126	2013	70	F	IV	90	Lt Temporal	PR	TMZ	unmethylated	wild-type	mutated	no loss	mutated	GB, IDH-wildtype	0.6	0	3.06667	0
KNBTG-127	2013	89	F	IV	50	Lt Parietal	PR	None	unmethylated	wild-type	wild-type	19q loss	mutated	GB, IDH-wildtype	0.9	0	0.933333	1
KNBTG-128	2013	81	F	IV	80	Rt Temporal	Biopsy	RT+TMZ	methylated	wild-type	mutated	no loss	wild	GB, IDH-wildtype	2.9	0	6.66667	0
KNBTG-135	2011	71	M	IV	70	Rt Temporal	PR	RT+TMZ	unmethylated	wild-type	mutated	no loss	wild	GB, IDH-wildtype	5.9	0	6.63333	0
KNBTG-136	2012	72	M	IV	50	Rt Temporal-Parietal	PR	RT+TMZ	methylated	wild-type	mutated	no loss	mutated	GB, IDH-wildtype	2.1	0	7.26667	0
KNBTG-141	2012	72	F	III	90	Rt Cerebellum-Medulla	Biopsy	RT+TMZ	methylated	mutated	wild-type	no loss	mutated	AA, IDH-mutant	48.5333	1	48.5333	1
KNBTG-145	2013	82	F	IV	50	Lt Frontal	PR	RT+TMZ	methylated	wild-type	wild-type	no loss	wild	GB, IDH-wildtype	2.1	0	9.5	0
KNBTG-149	2013	74	F	IV	70	Lt Parietal	PR	RT+TMZ	methylated	wild-type	mutated	no loss	mutated	GB, IDH-wildtype	17.4	0	29.5667	0
KNBTG-150	2013	70	F	IV	80	Rt Frontal	STR	RT+TMZ	unmethylated	wild-type	wild-type	no loss	wild	GB, IDH-wildtype	12.8	0	36.1667	0
KNBTG-156	2013	70	M	III	90	Lt Frontal	STR	RT+TMZ	methylated	wild-type	mutated	no loss	wild	AA, IDH-wildtype	11.6	0	35.4333	1
KNBTG-165	2014	74	F	III	60	Brain stem	Biopsy	RT+TMZ	methylated	wild-type	wild-type	19q loss	wild	AA, IDH-wildtype	2.8	0	31	1
KNBTG-171	2014	74	M	IV	70	Rt Thalamus	PR	RT+TMZ	methylated	wild-type	wild-type	no loss	wild	GB, IDH-wildtype	22.2667	1	28.9	1
KNBTG-172	2014	79	M	III	90	Rt Frontal	PR	RT+TMZ	unmethylated	wild-type	wild-type	no loss	wild	AA, IDH-wildtype	23.1333	0	23.1333	0
KNBTG-175	2014	79	M	IV	70	Corpus callosum	PR	RT+TMZ	methylated	wild-type	mutated	no loss	mutated	GB, IDH-wildtype	25.6	1	25.6333	1
KNBTG-176	2012	71	M	IV	90	Lt Temporal	PR	RT+TMZ	methylated	wild-type	wild-type	no loss	wild	GB, IDH-wildtype	2.6	0	12.1333	0
KNBTG-178	2014	73	M	IV	30	Lt Temporal	PR	RT+TMZ	methylated	wild-type	mutated	19q loss	wild	GB, IDH-wildtype	2.3	0	6.7	0
KNBTG-181	2015	70	M	II	80	Rt Frontal-Temporal-Midbrain	PR	RT+TMZ	methylated	mutated	mutated	codeletion	wild	OL, IDH-mutant and 1p/19q-codeleted	16.9	1	16.9333	1
KNBTG-190	2013	70	M	III	80	Lt Frontal	Biopsy	RT	unmethylated	wild-type	mutated	19q loss	wild	AA, IDH-wildtype	0.7	0	9.1	0
KNBTG-197	2015	75	M	III	90	Rt Frontal-Temporal	Biopsy	TMZ	methylated	wild-type	mutated	19q loss	mutated	AA, IDH-wildtype	2.4	0	20.0667	1
KNBTG-241	2015	75	F	IV	100	Rt Insula	GTR	RT+TMZ	unmethylated	wild-type	wild-type	N/A	mutated	GB, IDH-wildtype	13.3	0	20.4333	0
KNBTG-257	2014	83	M	IV	70	Rt Frontal	GTR	RT+TMZ	methylated	wild-type	mutated	N/A	mutated	GB, IDH-wildtype	14.7	1	14.7	1
KNBTG-260	2015	79	F	IV	50	Lt Frontal	GTR	None	methylated	wild-type	mutated	N/A	mutated	GB, IDH-wildtype	3.4	0	3.4	0
KNBTG-266	2014	70	F	IV	60	Lt Parietal	PR	RT+TMZ	methylated	wild-type	wild-type	N/A	wild	GB, IDH-wildtype	15.1	1	15.1	1
KNBTG-270	2014	81	M	IV	50	Lt Parietal	Biopsy	None	methylated	wild-type	wild-type	N/A	wild	GB, IDH-wildtype	8	0	8	0
KNBTG-274	2015	70	F	IV	70	Corpus callosum	PR	RT+TMZ	unmethylated	wild-type	mutated	N/A	wild	GB, IDH-wildtype	5	0	6	0
KNBTG-275	2015	78	M	IV	90	Rt Temporal	PR	RT+TMZ	methylated	wild-type	mutated	N/A	wild	GB, IDH-wildtype	13.6	0	13.6	0
KNBTG-277	2015	76	F	IV	80	Lt Parietal-Temporal	PR	RT+TMZ	unmethylated	wild-type	mutated	N/A	wild	GB, IDH-wildtype	5.8	0	7.3	0
KNBTG-278	2015	76	F	IV	80	Rt Frontal	PR	RT+TMZ	unmethylated	wild-type	mutated	N/A	wild	GB, IDH-wildtype	11.2	0	11.5	0
KNBTG-283	2015	71	M	IV	70	Lt Temporal	STR	RT+TMZ	methylated	wild-type	mutated	N/A	wild	GB, IDH-wildtype	19.9	1	19.9333	1
KNBTG-284	2015	74	M	IV	60	Lt Frontal	Biopsy	RT+TMZ	unmethylated	wild-type	wild-type	N/A	mutated	GB, IDH-wildtype	16.3	1	16.2667	1
KNBTG-285	2016	81	M	IV	50	Lt Thalamus	Biopsy	TMZ	unmethylated	wild-type	mutated	N/A	mutated	GB, IDH-wildtype	0.8	0	0.766667	0
KNBTG-286	2016	77	F	IV	50	Rt Frontal	GTR	TMZ	unmethylated	wild-type	wild-type	N/A	mutated	GB, IDH-wildtype	8.4	0	8.4	1
KNBTG-287	2016	74	M	II	50	Rt Frontal	Biopsy	TMZ	unmethylated	wild-type	mutated	N/A	wild	DA, IDH-wildtype	1.3	0	5.13333	0
KNBTG-288	2016	75	M	IV	50	Rt Thalamus	Biopsy	RT+TMZ	unmethylated	wild-type	wild-type	N/A	wild	GB, IDH-wildtype	3	1	3.03333	1
KNBTG-289	2014	73	F	IV	70	Rt Basal ganglia	PR	RT+TMZ	unmethylated	wild-type	wild-type	N/A	wild	GB, IDH-wildtype	6.4	0	8.76667	0
KNBTG-290	2014	83	M	IV	40	Rt Frontal	STR	None	methylated	wild-type	wild-type	N/A	mutated	GB, IDH-wildtype	7.3	0	9.66667	0
KNBTG-291	2015	87	M	IV	50	Rt Occipital	PR	RT+TMZ	methylated	wild-type	wild-type	N/A	wild	GB, IDH-wildtype	10.4	1	10.4333	1
KNBTG-292	2015	72	M	IV	70	Lt Temporal	PR	TMZ	methylated	wild-type	mutated	N/A	wild	GB, IDH-wildtype	1.1	0	4.66667	0
KNBTG-293	2015	84	M	IV	70	Lt Temporal	GTR	RT+TMZ	unmethylated	wild-type	mutated	N/A	wild	GB, IDH-wildtype	-	1	-	1
KNBTG-294	2016	82	M	III	40	Lt Frontal	PR	None	methylated	wild-type	wild-type	N/A	mutated	AA, IDH-wildtype	1.2	1	1.16667	1
KNBTG-295	2013	88	M	III	30	Rt Temporal	PR	None	methylated	mutated	mutated	codeletion	wild	AO, IDH-mutant and 1p/19q-codeleted	-	1	-	1
KNBTG-296	2015	70	F	IV	100	Lt Parietal	PR	RT+TMZ	methylated	wild-type	mutated	N/A	wild	GB, IDH-wildtype	21.9	1	21.9	1
KNBTG-297	2015	81	M	IV	90	Lt Frontal	PR	RT+TMZ	unmethylated	wild-type	wild-type	N/A	wild	GB, IDH-wildtype	10.7	1	10.7333	1
KNBTG-298	2015	72	M	IV	90	Rt Celebellum	STR	RT+TMZ	unmethylated	wild-type	wild-type	N/A	wild	GB, IDH-wildtype	4.7	0	6.46667	1
KNBTG-299	2016	70	F	II	100	Rt Frontal	Biopsy	RT+TMZ	methylated	wild-type	mutated	N/A	wild	DA, IDH-wildtype	8.5	0	10	1
KNBTG-300	2016	93	M	IV	30	Lt Temporal-Frontal	Biopsy	None	unmethylated	wild-type	wild-type	N/A	mutated	GB, IDH-wildtype	1.8	1	1.8	1
KNBTG-301	2016	82	F	IV	30	Rt Parietal	Biopsy	RT	methylated	wild-type	mutated	N/A	mutated	GB, IDH-wildtype	3.53333	0	3.53333	0
KNBTG-302	2013	79	M	IV	50	Bil Frontal	PR	RT+TMZ	unmethylated	wild-type	mutated	N/A	wild	GB, IDH-wildtype	1.8	0	4.83333	0
KNBTG-303	2014	71	M	II	100	Rt Temporal	PR	None	methylated	wild-type	mutated	N/A	wild	DA, IDH-wildtype	8.2	0	20.5333	0
KNBTG-304	2014	82	F	IV	60	Rt Temporal	STR	RT+TMZ	methylated	wild-type	mutated	N/A	wild	GB, IDH-wildtype	4.26667	0	4.26667	0
KNBTG-305	2014	72	F	IV	70	Corpus callosum	PR	RT+TMZ	methylated	wild-type	mutated	N/A	mutated	GB, IDH-wildtype	15.7	0	20.1	0
KNBTG-306	2015	75	M	IV	60	Rt Basal ganglia	PR	RT+TMZ	methylated	mutated	wild-type	no loss	mutated	GB, IDH-mutant	20	1	19.9667	1
KNBTG-307	2015	75	M	II	100	Rt Frontal	GTR	None	methylated	mutated	mutated	codeletion	wild	OL, IDH-mutant and 1p/19q-codeleted	15.7	1	15.6667	1
KNBTG-308	2015	81	M	IV	70	Rt Frontal	GTR	TMZ	methylated	wild-type	mutated	N/A	wild	GB, IDH-wildtype	7.2	0	13.6333	1
KNBTG-309	2016	86	F	IV	50	Rt Frontal	PR	RT+TMZ	methylated	wild-type	mutated	N/A	wild	GB, IDH-wildtype	0.8	1	0.833333	1
KNBTG-310	2013	71	M	III	100	Lt Frontal	GTR	RT+TMZ	unmethylated	wild-type	N/A	N/A	wild	AO, NOS (lacking IDH-mutation and 1p/19q-codeletion)	25.6	0	34.3333	1
KNBTG-311	2014	73	M	IV	60	Rt Frontal	GTR	RT+TMZ	unmethylated	mutated	N/A	N/A	mutated	Gliosarcoma	27.2	0	27.2	0
KNBTG-312	2014	75	F	IV	70	Lt Frontal	STR	RT+TMZ	unmethylated	wild-type	wild-type	N/A	mutated	GB, IDH-wildtype	7	0	8.9	0
KNBTG-313	2014	72	F	IV	90	Lt Cerebellum	STR	RT+TMZ	unmethylated	wild-type	wild-type	N/A	wild	GB, IDH-wildtype	15.7	1	15.7333	1
KNBTG-314	2015	83	M	IV	60	Rt Frontal	PR	RT	unmethylated	wild-type	mutated	N/A	wild	GB, IDH-wildtype	3.5	0	7.53333	0
KNBTG-315	2015	79	F	IV	70	Lt Frontal-Temporal	PR	TMZ	methylated	wild-type	wild-type	N/A	wild	GB, IDH-wildtype	9.4	0	9.4	1
KNBTG-316	2014	72	F	IV	50	Bil Frontal	Biopsy	RT+TMZ	unmethylated	wild-type	mutated	N/A	wild	GB, IDH-wildtype	10.4	0	10.4333	0
KNBTG-317	2016	85	M	III	60	Rt Basal ganglia	Biopsy	TMZ	methylated	wild-type	wild-type	N/A	wild	AA, IDH-wildtype	3.1	0	5	1
KNBTG-318	2014	72	F	IV	90	Lt Parietal	Biopsy	RT+TMZ	unmethylated	wild-type	mutated	N/A	wild	GB, IDH-wildtype	2.1	1	2.13333	1
KNBTG-319	2015	78	F	IV	80	Rt Occipital	PR	RT+TMZ	unmethylated	wild-type	mutated	N/A	mutated	GB, IDH-wildtype	1.9	1	1.9	1
KNBTG-320	2015	72	M	IV	90	Lt Insula	PR	RT+TMZ	unmethylated	wild-type	mutated	N/A	wild	GB, IDH-wildtype	2.5	1	2.53333	1
KNBTG-321	2016	71	F	IV	80	Rt Temporal	GTR	RT+TMZ	unmethylated	wild-type	mutated	N/A	wild	GB, IDH-wildtype	2	1	2	1
KNBTG-325	2015	79	F	IV	60	Rt Parietal	Biopsy	RT	methylated	wild-type	mutated	N/A	mutated	GB, IDH-wildtype	12.7333	0	12.7333	0
KNBTG-327	2015	77	F	IV		Pons	Biopsy	RT	unmethylated	wild-type	wild-type	N/A	mutated	GB, IDH-wildtype	6.86667	0	6.86667	0
KNBTG-328	2015	78	M	IV	80	Lt Frontal	PR	RT+TMZ	unmethylated	wild-type	wild-type	N/A	mutated	GB, IDH-wildtype	0.1	0	12.7333	1
KNBTG-330	2016	74	F	IV	60	Lt Temporal	PR	RT+TMZ	unmethylated	wild-type	wild-type	N/A	mutated	GB, IDH-wildtype	8.1	1	8.13333	1
KNBTG-344	2015	70	M	IV	90	Lt Frontal	STR	RT+TMZ	unmethylated	wild-type	wild-type	N/A	wild	GB, IDH-wildtype	5.6	0	19.5333	1
KNBTG-345	2015	76	M	IV	60	Rt thalamus	Biopsy	RT+TMZ	unmethylated	wild-type	mutated	N/A	wild	GB, IDH-wildtype	1.6	0	8.83333	0
KNBTG-346	2015	79	M	III	90	Rt occipital	Biopsy	TMZ	unmethylated	wild-type	mutated	N/A	wild	AA, IDH-wildtype	10.7	1	10.7	1
KNBTG-347	2015	77	M	IV	60	Lt Frontal	STR	RT	unmethylated	wild-type	mutated	N/A	mutated	GB, IDH-wildtype	11.4	1	14.9667	1
KNBTG-348	2016	72	M	IV	70	Rt Parietal	GTR	RT+TMZ	unmethylated	wild-type	mutated	N/A	wild	GB, IDH-wildtype	4.4	1	4.36667	1
KNBTG-349	2016	74	M	IV	70	Lt Temporal	STR	RT+TMZ	methylated	wild-type	mutated	N/A	mutated	GB, IDH-wildtype	4.7	0	9.5	1
KNBTG-350	2016	84	M	IV	50	Lt Frontal	PR	TMZ	methylated	wild-type	mutated	N/A	mutated	GB, IDH-wildtype	-	1	-	1
KNBTG-351	2016	84	F	IV	70	Rt Frontal	PR	TMZ	unmethylated	wild-type	mutated	N/A	wild	GB, IDH-wildtype	3.2	1	3.2	1
KNBTG-352	2016	83	F	IV	50	Rt Frontal	STR	TMZ	unmethylated	wild-type	mutated	N/A	wild	GB, IDH-wildtype	2.4	1	2.4	1
KNBTG-353	2016	80	F	IV	90	Rt Temporal	GTR	TMZ	methylated	wild-type	mutated	N/A	wild	GB, IDH-wildtype	2	1	2.03333	1
KNBTG-363	2016	83	F	IV	60	Lt Temporal	GTR	TMZ	methylated	wild-type	mutated	N/A	wild	GB, IDH-wildtype	4	1	3.96667	1
KNBTG-364	2016	84	F	IV	50	Rt Occipital	GTR	TMZ	methylated	mutated	wild-type	19q loss	wild	GB, IDH-wildtype	4.6	1	4.6	1
KNBTG-365	2014	76	F	IV	80	Lt Temporal	PR	RT+TMZ	unmethylated	wild-type	wild-type	N/A	mutated	GB, IDH-wildtype	11.9	0	19.7	0
KNBTG-366	2014	71	M	III	90	Lt Frontal	STR	RT+TMZ	methylated	mutated	mutated	codeletion	wild	AO, IDH-mutant and 1p/19q-codeleted	14.7	0	14.6667	0
KNBTG-367	2015	72	M	IV	90	Lt Frontal	GTR	RT+TMZ	unmethylated	wild-type	wild-type	N/A	mutated	GB, IDH-wildtype	6.5	0	22.3333	1
KNBTG-368	2015	78	F	IV	80	Rt Frontal	STR	RT+TMZ	unmethylated	wild-type	mutated	N/A	wild	GB, IDH-wildtype	6.9	0	13.8333	0
KNBTG-369	2015	82	M	III	90	Rt Occipital	Biopsy	TMZ	methylated	wild-type	mutated	N/A	wild	AA, IDH-wildtype	5.9	0	12.3	0
KNBTG-370	2015	78	F	IV	80	Lt Frontal	PR	RT	unmethylated	wild-type	wild-type	N/A	wild	GB, IDH-wildtype	2.4	0	14.6	0
KNBTG-371	2015	73	M	IV	80	Bil Frontal-Medulla	Biopsy	TMZ	methylated	wild-type	mutated	N/A	mutated	GB, IDH-wildtype	3.4	1	3.43333	1
KNBTG-372	2015	86	M	IV	90	Lt Parietal-Splenium	Biopsy	TMZ	unmethylated	wild-type	mutated	N/A	mutated	GB, IDH-wildtype	8.1	0	11.0333	0
KNBTG-373	2015	75	F	IV	90	Rt Occipital	GTR	RT+TMZ	methylated	wild-type	mutated	N/A	mutated	GB, IDH-wildtype	10.8	1	10.8	1
KNBTG-374	2013	78	M	IV	70	Cerebellum	PR	RT+TMZ	unmethylated	wild-type	wild-type	N/A	mutated	GB, IDH-wildtype	8.7	0	12.8667	1
KNBTG-375	2013	73	F	IV	70	Lt Corona radiata	Biopsy	RT+TMZ	unmethylated	wild-type	wild-type	N/A	wild	GB, IDH-wildtype	13.7	0	18.5333	1
KNBTG-376	2014	76	M	IV	50	Pons	Biopsy	RT+TMZ	unmethylated	wild-type	wild-type	N/A	wild	GB, IDH-wildtype	3.2	0	10.5	0
KNBTG-377	2014	74	M	IV	70	Rt Temporal	PR	RT+TMZ	unmethylated	wild-type	mutated	N/A	mutated	GB, IDH-wildtype	8.3	0	9.73333	0
KNBTG-378	2015	71	F	IV	70	Lt Frontal-Parietal-Occipital	Biopsy	RT+TMZ	methylated	wild-type	wild-type	N/A	wild	GB, IDH-wildtype	4.1	0	5.13333	0
KNBTG-379	2015	71	M	IV	90	Lt Temporal	PR	RT+TMZ	unmethylated	wild-type	mutated	N/A	wild	GB, IDH-wildtype	8.3	0	14.3333	1
KNBTG-380	2015	79	M	IV	80	Lt Temporal	PR	RT+TMZ	methylated	wild-type	mutated	N/A	wild	GB, IDH-wildtype	13.7	0	14.1667	1
KNBTG-381	2015	75	M	IV	80	Lt Temporal	PR	RT+TMZ	methylated	wild-type	mutated	N/A	wild	GB, IDH-wildtype	12.2	1	12.1667	1
KNBTG-382	2016	70	F	IV	70	Rt Temporal	STR	RT+TMZ	methylated	wild-type	mutated	N/A	mutated	GB, IDH-wildtype	5.9	1	5.93333	1
KNBTG-383	2016	72	M	III	50	Brain stem-Basal ganglia-Thalamus-Subcortex	Biopsy	RT+TMZ	unmethylated	wild-type	wild-type	N/A	wild	AA, IDH-wildtype	2.4	1	2.36667	1
KNBTG-384	2016	74	F	IV	90	Lt Frontal	Biopsy	RT+TMZ	methylated	wild-type	mutated	N/A	mutated	GB, IDH-wildtype	4.6	1	4.56667	1
KNBTG-385	2016	88	F	IV	60	Lt Cerebellum	STR	RT+TMZ	unmethylated	wild-type	wild-type	N/A	mutated	GB, IDH-wildtype	1.6	1	1.56667	1
KNBTG-386	2016	83	F	IV	40	Lt Parietal	PR	RT+TMZ	methylated	wild-type	mutated	N/A	wild	GB, IDH-wildtype	1.8	1	1.8	1
AA, anaplastic astrocytoma; AO, anaplastic oligodendroglioma; Bil, bilateral; DA, diffuse astrocytoma; EOR, extent of surgical resection ;F, Female; GBM, glioblastoma; GTR, gross total resection; N/A, not available; KPS, Karnofsky Performance Status; Lt, left; M, Male; OL, oligodendrolioma; OS, overall survival; PFS, Progression Free Survival; PR, partial resection;Rt, right; RT, radiation; STR, …
